# Supplementary material for: Genetically Shared Signatures Between COVID-19 and Cancer Identified Through In Silico Case–Control Analysis
Source: Genes (Basel). 2026 Jan 28;17(2):150. doi: 10.3390/genes17020150 (PMC12940708; doi:10.3390/genes17020150)
Supplement: Supplementary file 1 [file genes-17-00150-s001.zip]

Archive with 3 entries (3 files):
- Supplementary S7-S9 TFs.pdf
- Supplementary Table S4-S6_mirnas.pdf
- Supplementary Tables S1-S3-go and kegg terms.pdf
